# Supplementary material for: Prediction of Alzheimer’s Disease by a Novel Image-Based Representation of Gene Expression
Source: Genes (Basel). 2022 Aug 8;13(8):1406. doi: 10.3390/genes13081406 (PMC9407775; doi:10.3390/genes13081406)
Supplement: Supplementary file 1 [file genes-13-01406-s001.zip]

Archive with 1 entries (1 files):
- genes-1844413-supplementary.pdf
